# Supplementary material for: Impact of Short-Term Exposure to Non-Functionalized Polystyrene Nanoparticles on DNA Methylation and Gene Expression in Human Peripheral Blood Mononuclear Cells
Source: Int J Mol Sci. 2024 Nov 28;25(23):12786. doi: 10.3390/ijms252312786 (PMC11641298; doi:10.3390/ijms252312786)
Supplement: Supplementary file 1 [file ijms-25-12786-s001.zip]

Archive with 1 entries (1 files):
- ijms-3324323-supplementary.pdf
